# Supplementary material for: Strategies to Control Performance of 3D-Printed, Cable-Driven Soft Polymer Actuators: From Simple Architectures to Gripper Prototype
Source: Polymers (Basel). 2018 Aug 1;10(8):846. doi: 10.3390/polym10080846 (PMC6403601; doi:10.3390/polym10080846)
Supplement: Supplementary file 1 [file polymers-10-00846-s001.zip]

Archive with 3 entries (3 files):
- Supplementary materials.pdf
- Video1.avi
- Video2.avi
